# Supplementary material for: Data-Driven Phenotyping Reveals Nonuniform Association Between Age and Mortality After Aortic Surgery: Retrospective Cohort Study of UK Biobank Data
Source: JMIR Aging. 2026 Mar 11;9:e75611. doi: 10.2196/75611 (PMC12978543; doi:10.2196/75611)
Supplement: Multimedia Appendix 1 [file aging-v9-e75611-s001.txt]

## --------------------------------------------------------------
## UK Biobank Aortic Surgery: Clustering & Survival Analysis
## Electronic Supplement - Reproducible R Code
## --------------------------------------------------------------

# Load packages ---------------------------------------------------------
library(tidyverse)
library(factoextra)
library(survival)
library(survminer)
library(splines)
library(broom)
library(patchwork)

# --------------------------------------------------------------
# 1. DATA INPUT (PLACEHOLDER - NO RAW DATA)
# --------------------------------------------------------------
# data: Participant.ID, Diagnoses...ICD10, Operative.procedures...OPCS4,
#       Year.of.birth, Sex, Ever.smoked...Instance.0, Body.mass.index..BMI....Instance.0
# death: Participant.ID, Date.of.death
# Replace with your processed versions

# data <- read_csv("processed_participant_data.csv")
# death <- read_csv("processed_death_records.csv")

# --------------------------------------------------------------
# 2. FEATURE ENGINEERING
# --------------------------------------------------------------

data <- data %>%
  mutate(
    # Binary comorbidities
    CHD = str_detect(Diagnoses...ICD10, "I25"),
    CTD = str_detect(Diagnoses...ICD10, "Q87.4|Q79.6"),
    Cancer = str_detect(Diagnoses...ICD10, "Malignant"),
    CKD = str_detect(Diagnoses...ICD10, "N18"),
    AHT = str_detect(Diagnoses...ICD10, "I10"),
    DYSRHYTH = str_detect(Diagnoses...ICD10, "I48|I49"),
    HF = str_detect(Diagnoses...ICD10, "I50"),
    Rupture = str_detect(Diagnoses...ICD10, "I71.[1358]"),
    Endo = str_detect(Operative.procedures...OPCS4, "L26|L27|L28"),
    OSR = str_detect(Operative.procedures...OPCS4, "L18|L19"),
    PA = str_detect(Diagnoses...ICD10, "I72.4"),
    Ever_Smoked = Ever.smoked...Instance.0 == "Yes",
    # Surgery date & age
    Surgery_Date = as.Date(Surgery_Date),  # pre-extracted
    Year_Surgery = as.numeric(format(Surgery_Date, "%Y")),
    Age_at_Surgery = Year_Surgery - Year.of.birth,
    # Pathology
    Pathology = case_when(
      str_detect(Diagnoses...ICD10, "I71.[34]") ~ "AAA",
      str_detect(Diagnoses...ICD10, "I71.[12]") ~ "TAA",
      str_detect(Diagnoses...ICD10, "I71.[56]") ~ "TAAA",
      str_detect(Diagnoses...ICD10, "I71.0") ~ "Dissection",
      TRUE ~ "Other"
    )
  )

# --------------------------------------------------------------
# 3. FINAL COHORT & ONE-HOT ENCODING
# --------------------------------------------------------------

cohort <- data %>%
  filter(!is.na(Surgery_Date)) %>%
  select(
    Participant.ID, Age_at_Surgery, BMI = Body.mass.index..BMI....Instance.0,
    Sex, CHD, AHT, HF, DYSRHYTH, CKD, PA, Ever_Smoked, CTD,
    Rupture, Endo, Pathology, Year_Surgery, Surgery_Date
  ) %>%
  na.omit()

# One-hot encode Sex and Pathology
cohort <- cohort %>%
  mutate(
    Sex = factor(Sex, levels = c("Male", "Female")),
    Pathology = factor(Pathology)
  )

dummy <- model.matrix(~ Sex + Pathology - 1, data = cohort) %>%
  as.data.frame()

cluster_features <- cohort %>%
  select(Age_at_Surgery, BMI, CHD, AHT, HF, DYSRHYTH, CKD, PA,
         Ever_Smoked, CTD, Rupture, Endo) %>%
  bind_cols(dummy) %>%
  mutate(across(everything(), ~ as.numeric(scale(.))))  # Standardize

# --------------------------------------------------------------
# 4. K-MEANS CLUSTERING
# --------------------------------------------------------------

set.seed(123)
k2 <- kmeans(cluster_features, centers = 2, nstart = 25)
k3 <- kmeans(cluster_features, centers = 3, nstart = 25)

cohort <- cohort %>%
  mutate(
    Cluster_2 = factor(k2$cluster, labels = c("Cluster 1", "Cluster 2")),
    Cluster_3 = factor(k3$cluster, labels = c("Cluster 1", "Cluster 2", "Cluster 3"))
  )

# --------------------------------------------------------------
# 5. MERGE WITH DEATH & CREATE OUTCOMES
# --------------------------------------------------------------

death <- death %>% mutate(Date.of.death = as.Date(Date.of.death))

analysis <- cohort %>%
  left_join(death, by = "Participant.ID") %>%
  mutate(
    Death_after_Surgery = as.numeric(Date.of.death - Surgery_Date),
    Death_after_Surgery = if_else(is.na(Death_after_Surgery),
                                  as.numeric(as.Date("2024-12-31") - Surgery_Date),
                                  Death_after_Surgery),
    Event = if_else(is.na(Date.of.death), 0, 1),
    Age_at_Death = Year.of.birth + (Date.of.death %/% 365.25),
    Age_at_Death = if_else(is.na(Age_at_Death), 2024 - Year.of.birth, Age_at_Death)
  )

# --------------------------------------------------------------
# 6. TABLE 2 & 3: CLUSTER CHARACTERISTICS WITH 95% CI
# --------------------------------------------------------------

prop_ci <- function(x, n) {
  res <- prop.test(x, n)
  sprintf("%.1f%% (%.1f–%.1f)", 100*x/n, 100*res$conf.int[1], 100*res$conf.int[2])
}

make_cluster_table <- function(data, cluster_var) {
  data %>%
    group_by({{ cluster_var }}) %>%
    summarise(
      n = n(),
      Age = mean(Age_at_Surgery),
      BMI = mean(BMI),
      across(c(CHD, AHT, HF, DYSRHYTH, CKD, PA, Ever_Smoked, CTD, Rupture, Endo,
               starts_with("Sex"), starts_with("Pathology")), 
             list(prop = ~sum(.)/n(), ci = ~prop_ci(sum(.), n()))),
      .groups = "drop"
    ) %>%
    pivot_longer(-c({{ cluster_var }}, n, Age, BMI), 
                 names_to = c("Variable", ".value"), 
                 names_pattern = "(.*)_(prop|ci)") %>%
    mutate(
      Value = ifelse(Variable %in% c("Age", "BMI"), 
                     sprintf("%.1f", prop), 
                     paste0(sprintf("%.1f", 100*prop), "% (", ci, ")"))
    ) %>%
    select({{ cluster_var }}, n, Variable, Value)
}

table_2 <- make_cluster_table(analysis, Cluster_2)
table_3 <- make_cluster_table(analysis, Cluster_3)

print("=== TABLE 2 (2 Clusters) ==="); print(table_2)
print("=== TABLE 3 (3 Clusters) ==="); print(table_3)

# --------------------------------------------------------------
# 7. KAPLAN-MEIER PLOTS (Figure 1)
# --------------------------------------------------------------

# Age at death
km_age_2 <- survfit(Surv(Age_at_Death, Event) ~ Cluster_2, data = analysis)
km_age_3 <- survfit(Surv(Age_at_Death, Event) ~ Cluster_3, data = analysis)

# Days since surgery
km_days_2 <- survfit(Surv(Death_after_Surgery, Event) ~ Cluster_2, data = analysis)
km_days_3 <- survfit(Surv(Death_after_Surgery, Event) ~ Cluster_3, data = analysis)

# Plot (example — adjust as needed)
ggsurvplot(km_days_3, data = analysis, 
           conf.int = TRUE, pval = TRUE, risk.table = TRUE,
           xlab = "Days since Surgery", break.time.by = 730,
           palette = c("#7ad151", "#2a788e", "#440154"))

# --------------------------------------------------------------
# 8. COX MODELS (Tables 4–6)
# --------------------------------------------------------------

# Univariate (Table 4)
cox_univariate <- function(data, cluster_var) {
  data %>%
    group_by({{ cluster_var }}) %>%
    do(model = coxph(Surv(Death_after_Surgery, Event) ~ Age_at_Surgery, data = .)) %>%
    mutate(
      HR = exp(coef(model)["Age_at_Surgery"]),
      CI = exp(conf.int(model)["Age_at_Surgery",]),
      p = summary(model)$coef["Age_at_Surgery", "Pr(>|z|)"]
    ) %>%
    select({{ cluster_var }}, HR, CI, p)
}

# Adjusted (Table 5)
cox_adjusted <- function(data, cluster_var) {
  data %>%
    group_by({{ cluster_var }}) %>%
    do(model = coxph(Surv(Death_after_Surgery, Event) ~ Age_at_Surgery + Year_Surgery, data = .)) %>%
    mutate(HR = exp(coef(model)["Age_at_Surgery"]), p = summary(model)$coef["Age_at_Surgery", "Pr(>|z|)"])
}

# Final model (Table 6)
final_models <- analysis %>%
  group_by(Cluster_3) %>%
  do(model = coxph(Surv(Death_after_Surgery, Event) ~ Age_at_Surgery + Year_Surgery + CKD + HF + Pathology, data = .))

# --------------------------------------------------------------
# 9. NON-LINEARITY & FIGURE 3
# --------------------------------------------------------------

plot_hr_curve <- function(data, title, y_max = 10, peri_op = FALSE) {
  if (peri_op) {
    data <- data %>% mutate(
      Death_after_Surgery = pmin(Death_after_Surgery, 31),
      Event = if_else(Death_after_Surgery == 31, 0, Event)
    )
  }
  
  model <- coxph(Surv(Death_after_Surgery, Event) ~ ns(Age_at_Surgery, df = 4), data = data)
  age_seq <- seq(40, 85, length.out = 200)
  pred_df <- data.frame(Age_at_Surgery = age_seq)
  
  pred <- predict(model, newdata = pred_df, type = "risk", se.fit = TRUE)
  hr_df <- data.frame(
    Age = age_seq,
    HR = exp(pred$fit),
    lower = exp(pred$fit - 1.96 * pred$se.fit),
    upper = exp(pred$fit + 1.96 * pred$se.fit)
  )
  
  ggplot(hr_df, aes(x = Age, y = HR)) +
    geom_line(color = "#46039f", size = 1.2) +
    geom_ribbon(aes(ymin = lower, ymax = upper), alpha = 0.2, fill = "#46039f") +
    geom_hline(yintercept = 1, linetype = "dashed", color = "red") +
    labs(title = title, x = "Age at Surgery", y = "Hazard Ratio") +
    scale_y_continuous(limits = c(0, y_max)) +
    theme_minimal(base_size = 14)
}

p1 <- plot_hr_curve(analysis, "All-Cause Mortality", y_max = 9)
p2 <- plot_hr_curve(analysis %>% filter(Death_after_Surgery > 30), "Excluding 30-Day Deaths", y_max = 8)
p3 <- plot_hr_curve(analysis, "Peri-operative (≤30 Days)", y_max = 45, peri_op = TRUE)

(p1 | p2 | p3) + plot_annotation(tag_levels = "A")


# --------------------------------------------------------------
# END OF SCRIPT
# --------------------------------------------------------------
